# Supplementary material for: A Systematic Review of Integrated Functional Near-Infrared Spectroscopy (fNIRS) and Transcranial Magnetic Stimulation (TMS) Studies
Source: Front Neurosci. 2019 Feb 28;13:84. doi: 10.3389/fnins.2019.00084 (PMC6403189; doi:10.3389/fnins.2019.00084)
Supplement: Supplementary Table 2 — Detailed list of stimulation parameters and qualitative results for all studies investigating the effects of stimulation on task. [file Table_2.xlsx]

## Sheet: S2 Task
Supplementary Table 2 for "A systematic review of integrated functional near-infrared spectroscopy (fNIRS) and Transcranial Magnetic Stimulation (TMS) Studies" Curtin, Tong, Sun,Wang, Onaral and Ayaz* Systematic Review, Front. Neurosci. DOI: 10.3389/fnins.2019.00084
rTMS Induced changes measured by fNIRS during Tasks
Paper ID	Author, Year	StimSite	SpecificSite	Side	NumSub	Pop.	Task	On/Offline	Time	Sessions	%RMT	StimType	Excit/Inhib	Dose	Δ[HbO]	Δ[HbR]	Δ[HbT]	Δ[HbO]	Δ[HbR]	Δ[HbT]		Task Condition	Other Notes
Tasks
153	Chiang, 2007	M1	Superior Genu. Of Central Sulcus	Left	5	HC	Finger Tapping	Offline	20min	1	115% RMT	1Hz	Inhib	1200	NM	NM	NM	Increase	NS	Increase
130	Yamanaka, 2010	PC	P3	Left	27	HC	Spatial Working Memory	Online	6s	1	100% RMT	5Hz	Excit	300	Increase	NR	NR	Increase	NR	NR		Control Task
130	Yamanaka, 2010	PC	P3	Left	27	HC	Spatial Working Memory	Online	6s	1	100% RMT	5Hz	Excit	300	Decrease	NR	NR	Decrease	NR	NR		WM Task
130	Yamanaka, 2010	PC	P4	Right	25	HC	Spatial Working Memory	Online	6s	1	100% RMT	5Hz	Excit	300	Decrease	NR	NR	Decrease	NR	NR		Control Task
130	Yamanaka, 2010	PC	P4	Right	25	HC	Spatial Working Memory	Online	6s	1	100% RMT	5Hz	Excit	300	Increase	NR	NR	Increase	NR	NR		WM Task
93	Tupak, 2013	DLPFC	F3	Left	16	HC	Emotional Stroop Task	Offline	40s	1	80% RMT	cTBS	Inhib	600	Decrease	NR	NR	Decrease	NR	NR		Neutral+Anxiety words
93	Tupak, 2013	DLPFC	F4	Right	16	HC	Emotional Stroop Task	Offline	40s	1	80% RMT	cTBS	Inhib	600	NS	NR	NR	NS	NR	NR		Neutral+Anxiety words
72	Yamanaka, 2014	PC	P3	Left	18	Elderly	Spatial Working Memory	Online	6s	1	100% RMT	5Hz	Excit	300	Increase	NR	NR	NS	NR	NR		Control Task
72	Yamanaka, 2014	PC	P3	Left	18	Elderly	Spatial Working Memory	Online	6s	1	100% RMT	5Hz	Excit	300	NS	NR	NR	Decrease	NR	NR		WM Task
72	Yamanaka, 2014	PC	P4	Right	20	Elderly	Spatial Working Memory	Online	6s	1	100% RMT	5Hz	Excit	300	Decrease	NR	NR	Increase	NR	NR		Control Task
72	Yamanaka, 2014	PC	P4	Right	20	Elderly	Spatial Working Memory	Online	6s	1	100% RMT	5Hz	Excit	300	NS	NR	NR	Increase	NR	NR		WM Task
77	Guhn, 2014	mPFC	ch26	Right	32	HC	Conditioning Stimuli	Offline	20min	1	110 % RMT	10Hz	Excit	1560	NS	NR	NR	NS	NR	MR		CS+ Early learning
77	Guhn, 2014	mPFC	ch26	Right	12	HC	Conditioning Stimuli	Offline	20min	1	110 % RMT	10Hz	Excit	1560	Increase	NR	NR	NS	MR	MR		CS+ Early learning, strongest conditioning response subgroup
1	Maier, 2018	DLPFC	F4	Right	19	HC	Ultimatum and Dictator Game	Offline	40s	1	80% RMT	cTBS	Inhib	600	Decrease	NR	NR	NS	NR	NR		During Dictator Game	CBSI-HbO
180	Eschweiler, 2000	DLPFC	5cm ant.	Left	11	MDD	Arithmetic	Offline	20min	10	90% RMT	10Hz	Excit	2000	NS_Corr	NS_Corr	NS_Corr	NS_Corr	NS_Corr	NS_Corr			Pre-treatment, all biomarkers reported
180	Eschweiler, 2000	DLPFC	5cm ant.	Left	11	MDD	MirrorDrawingRight	Offline	20min	10	90% RMT	10Hz	Excit	2000	NS_Corr	NS_Corr	NS_Corr	NS_Corr	NS_Corr	NS_Corr			Pre-treatment, all biomarkers reported
180	Eschweiler, 2000	DLPFC	5cm ant.	Left	11	MDD	Mirror Drawing Left	Offline	20min	10	90% RMT	10Hz	Excit	2000	NS_Corr	NS_Corr	Negative_Corr	NS_Corr	NS_Corr	NS_Corr			Pre-treatment, all biomarkers reported
146	Dresler, 2009	DLPFC		Left	1	PanicDisorder/	Emotional Stoop	Offline	20min	15	110% RMT	10Hz	Excit	2400	Increase	NS	NR	NS	NS	NR		Panic Words
80	Schecklmann, 2014	TPJ	A1	Left	12	Tinnitus	Audio Stimulation	Offline	40s	10	30% Stim.	cTBS	Inhib	600	Increase	NR	NR	NS	NR	NR		Block Design
80	Schecklmann, 2014	TPJ	A1	Left	12	Tinnitus	Audio Stimulation	Offline	40s	10	30% Stim.	cTBS	Inhib	600	NS	NR	NR	NS	NR	NR		Event Design
84	Deppermann, 2014	DLPFC	F3	Left	22	PanicDisorder	Verbal Fluency	Offline	2min 20s	15	80% RMT	iTBS	Excit	600	NS	NR	NR	NS	NR	NR			CBSI-HbO
41	Deppermann, 2016	DLPFC	F3	Left	17	SpiderPhobia	Emotional Stoop	Offline	2min 20s	1	80% RMT	iTBS	Excit	600	NS	NS	NR	NS	NS	NR
51	Sutoh, 2016	DLPFC	5cm ant.	Left	8	BulimiaNervosa	Food Presentation, Rock Papers Scissors	Offline	20min	1	110% RMT	10Hz	Excit	1000	Decrease	NR	NR	NS	NR	NR		Neutral Stimuli
34	Deppermann, 2017	DLPFC	F3	Left	22	PanicDisorder	Emotional Stoop	Offline	2min 20s	15	80% RMT	iTBS	Excit	600	Decrease	NR	NR	NS	NR	NR		Neutral Words	CBSI-HbO
34	Deppermann, 2017	DLPFC	F3	Left	22	PanicDisorder	Emotional Stoop	Offline	2min 20s	15	80% RMT	iTBS	Excit	600	Increase	NR	NR	Increase	NR	NR		Panic Words	CBSI-HbO
36	Hara, 2017	IFG	F8	Right	4	Stroke-Aphasia	Word Repetition	Offline	40min	10	90%RMT	1Hz	Inhib	2400	Decrease	NR	NR	Decrease	NR	NR
36	Hara, 2017	IFG	F8	Right	4	Stroke-Aphasia	Word Repetition	Offline	12min	10	90%RMT	10Hz	Excit	2400	Increase	NR	NR	Increase	NR	NR		Higher in Stimulated side
18	Urushidani, 2018	M1	FDI	Right	1	Stroke-Paresis	Finger Flexion/Extension	Offline	20min	21	90%RMT	1Hz	Inhib	1200	Increase	NR	NR	NS	NR	NR		Shift to nonlesional hemisphere	Lateral Index (LI)
3	Tamashiro, 2018	M1	FDI	Non-Injury	59	Stroke-Paresis	Finger Flexion/Extension	Offline	20min	21	90%RMT	1Hz	Inhib	1200	LI Negative Corr	NR	NR	LI Negative Corr	NR	NR		Patients who shifted to nonleasional hemisphere had higher improvement	Lateral Index (LI)
